# Supplementary material for: A Miniaturized Sample Preparation Method for the Determination of Vitamins A and E in Food Products
Source: Molecules. 2023 Apr 13;28(8):3449. doi: 10.3390/molecules28083449 (PMC10144259; doi:10.3390/molecules28083449)
Supplement: Supplementary file 1 [file molecules-28-03449-s001.zip]

Archive with 1 entries (1 files):
- molecules-2310065-supplementary.pdf
